# Supplementary material for: Jian-Pi-Yi-Shen Formula Improves Adenine-Induced Chronic Kidney Disease via Regulating Tryptophan Metabolism and Aryl Hydrocarbon Receptor Signaling
Source: Front Pharmacol. 2022 Jul 5;13:922707. doi: 10.3389/fphar.2022.922707 (PMC9294467; doi:10.3389/fphar.2022.922707)
Supplement: Supplementary file 1 [file Table2.XLSX]

## Sheet: MRM Parameters
Abbr.	Prec Ion	Prod Ion	Polarity	Quantifier/Qualifier
3-HAA	154	136	Positive	Quantifier
3-HK	225	208	Positive	Quantifier
5-HIAA	192	146	Positive	Quantifier
5-HT	177	160	Positive	Quantifier
5-HTOL	178	160	Positive	Quantifier
5-HTP	221	204	Positive	Quantifier
5-Me-IAA	206	160	Positive	Quantifier
AA	138	120	Positive	Quantifier
IA	188	170	Positive	Quantifier
IAA	176	130	Positive	Quantifier
IAM	175	130	Positive	Quantifier
ICA	146	118	Positive	Quantifier
IE	162	144	Positive	Quantifier
IGA	190.004	144	Positive	Quantifier
ILA	206.001	118	Positive	Quantifier
Indican	294	294	Negative	Quantifier
IPA	190.001	130	Positive	Quantifier
IS	212	132	Negative	Quantifier
KYN	209	192	Positive	Quantifier
KYNA	188	144	Negative	Quantifier
NA	124.003	80	Positive	Quantifier
NAS	219	160	Positive	Quantifier
skatole	132	117	Positive	Quantifier
Trp	205	188	Positive	Quantifier
Xa	206.004	160	Positive	Quantifier
IAN	157	130	Positive	Quantifier
IAA-Ala	247	130	Positive	Quantifier
IAA-Asp	291	130	Positive	Quantifier
