# Supplementary material for: Jian-Pi-Yi-Shen Formula Improves Adenine-Induced Chronic Kidney Disease via Regulating Tryptophan Metabolism and Aryl Hydrocarbon Receptor Signaling
Source: Front Pharmacol. 2022 Jul 5;13:922707. doi: 10.3389/fphar.2022.922707 (PMC9294467; doi:10.3389/fphar.2022.922707)
Supplement: Supplementary file 2 [file Table3.XLSX]

## Sheet: Calibration
Abbr.	LLOD (nmol/L)	LLOQ (nmol/L)	ULOQ (nmol/L)	R^2
3-HAA	0.49	0.98	500	0.996084
3-HK	0.98	1.96	500	0.9996
5-HIAA	1.95	3.9	2000	0.998081
5-HT	39.06	78.12	5000	0.997621
5-HTOL	0.12	0.24	500	0.99928
5-HTP	0.12	0.24	500	0.997102
5-Me-IAA	0.1	0.2	100	0.99866
AA	0.49	0.98	500	0.99934
IA	0.24	0.48	1000	0.99876
IAA	0.24	0.48	500	0.99958
IAA-Ala	0.12	0.24	62.5	0.996663
IAA-Asp	0.12	0.24	500	0.99948
IAM	1.56	3.12	200	0.998581
IAN	0.12	0.24	500	0.998521
ICA	0.49	0.98	125	0.998401
IE	0.39	0.78	50	0.997641
IGA	0.49	0.98	250	0.99912
ILA	0.61	1.22	2500	0.998061
Indican	15.63	31.26	2000	0.997282
IPA	0.31	0.62	1250	0.998521
IS	9.77	19.54	5000	0.99916
KYN	1.22	2.44	1250	0.99908
KYNA	1.95	3.9	250	0.998281
NA	0.31	0.62	2500	0.998561
NAS	0.01	0.02	50	0.996862
Skatole	7.81	15.62	1000	0.99934
Trp	48.83	97.66	12500	0.996962
Xa	0.49	0.98	500	0.997222
3-HAA
3-HK
5-HIAA
5-HT
5-HTOL
5-HTP
5-Me-IAA
AA
IA
IAA
IAA-Ala
IAA-Asp
IAM
IAN
ICA
IE
IGA
ILA
Indican
IPA
IS
KYN
KYNA
NA
NAS
Skatole
Trp
Xa

## Sheet: ValueList_Helper
Sample
Blank
Cal
QC
CC
DoubleBlank
MatrixSpike
MatrixSpikeDup
MatrixBlank
TuneCheck
ResponseCheck
