# Supplementary material for: Jian-Pi-Yi-Shen Formula Improves Adenine-Induced Chronic Kidney Disease via Regulating Tryptophan Metabolism and Aryl Hydrocarbon Receptor Signaling
Source: Front Pharmacol. 2022 Jul 5;13:922707. doi: 10.3389/fphar.2022.922707 (PMC9294467; doi:10.3389/fphar.2022.922707)
Supplement: Supplementary file 3 [file Table4.XLSX]

## Sheet: Recovery and RSD
Abbr.	Concentration (nmol/L)	Recovery(%)	RSD(%)
3-HAA	50	96.5029	12.3164
3-HK	100	86.0511	7.52941
5-HIAA	200	95.1252	7.71987
5-HT	2000	100.234	3.97651
5-HTOL	100	92.0193	8.26353
5-HTP	50	91.5484	5.33513
5-Me-IAA	20	103.7	6.64918
AA	50	91.6361	3.90106
IA	100	100.174	3.40582
IAA	200	92.6298	3.19297
IAA-Ala	200	106.375	11.0631
IAA-Asp	200	101.316	3.80112
IAM	20	87.3142	10.2889
IAN	200	99.1957	3.74247
ICA	100	98.5862	2.03375
IE	20	91.8748	6.00782
IGA	100	106.623	6.03542
ILA	1000	97.7107	4.45477
Indican	200	97.7851	8.01059
IPA	500	98.1385	3.11607
IS	2000	91.4501	3.82001
KYN	2000	91.7227	3.23422
KYNA	50	100.234	6.93317
NA	500	102.809	5.50552
NAS	10	95.2081	6.59456
Skatole	100	89.4948	6.38138
Trp	10000	97.2785	4.3459
Xa	100	93.2097	4.3776

## Sheet: ValueList_Helper
Sample
Blank
Cal
QC
CC
DoubleBlank
MatrixSpike
MatrixSpikeDup
MatrixBlank
TuneCheck
ResponseCheck
